# Supplementary material for: Mitochondrial targeting of Candida albicans SPFH proteins and requirement of stomatins for SDS-induced stress tolerance
Source: Microbiol Spectr. 2024 Dec 6;13(1):e01733-24. doi: 10.1128/spectrum.01733-24 (PMC11705831; doi:10.1128/spectrum.01733-24)
Supplement: Supplemental appendix — Includes yeast strain genotypes, oligonucleotide sequences, and results of phenotypic growth assays in tabular format. [file spectrum.01733-24-s0005.xlsx]

## Sheet: Yeast Strain Genotypes
Yeast strains used in this study
Strain Name	Description	Genotype	Parent Strain	Reference
BWP17	Wild-Type	ura3Δ::λimm434/ura3Δ::λimm434, arg4::hisG/ arg4::hisG, his1::hisG/his1::hisG	RM1000	(Wilson et al., 1999)
DAY185	Wild-Type	ura3Δ::λimm434/ura3Δ::λimm434, ARG::URA3::arg4::hisG/ arg4::hisG, HIS1::his1::hisG/his1::hisG	BWP17	(Davis et al., 2000)
DAY286	Wild-Type	ura3Δ::λimm434/ura3Δ::λimm434, ARG::URA3::arg4::hisG/ arg4::hisG, his1::hisG/his1::hisG	BWP17	(Davis et al., 2000)
SN250	Wild-Type	his1Δ/his1Δ, leu2Δ::C.dubliniensis HIS1 /leu2Δ::C.maltosa LEU2, arg4Δ /arg4Δ, URA3/ura3Δ::imm434, IRO1/iro1Δ::imm434	SC5314	(Noble et al., 2010)
MYH05	PHB1-GFP	ura3Δ::λimm434/ura3Δ::λimm434, ARG::URA3::arg4::hisG/ arg4::hisG, his1::hisG/his1::hisG, PHB1/HIS1::PHB1-GFP	DAY286	This Study
MYH11	SLP2-GFP	ura3Δ::λimm434/ura3Δ::λimm434, ARG::URA3::arg4::hisG/ arg4::hisG, his1::hisG/his1::hisG, SLP2/HIS1::SLP2-GFP	DAY286	This Study
MYH45	SLP2-RFP	ura3Δ::λimm434/ura3Δ::λimm434, arg4::hisG/ arg4::hisG, his1::hisG/his1::hisG, SLP2/URA3::SLP2-RFP	BWP17	This Study
MYH20	PHB2-GFP	ura3Δ::λimm434/ura3Δ::λimm434, ARG::URA3::arg4::hisG/ arg4::hisG, his1::hisG/his1::hisG, PHB2/HIS1::PHB2-GFP	DAY286	This Study
MA01	PHB12-GFP	ura3Δ::λimm434/ura3Δ::λimm434, ARG::URA3::arg4::hisG/ arg4::hisG, his1::hisG/his1::hisG, PHB2/HIS1::PHB12-GFP	DAY286	This Study
MYH31	PTDH3SLP2-GFP	ura3Δ::λimm434/ura3Δ::λimm434, ARG::URA3::arg4::hisG/ arg4::hisG, his1::hisG/his1::hisG, SLP2/HIS1::NAT::PTDH3SLP2-GFP	MYH11	This Study
MYH53	PTDH3SLP2-RFP	ura3Δ::λimm434/ura3Δ::λimm434, ARG::URA3::arg4::hisG/ arg4::hisG, his1::hisG/his1::hisG, SLP2/URA3::NAT::PTDH3SLP2-RFP	MYH45	This Study
SF05	PTDH3PHB1-GFP	ura3Δ::λimm434/ura3Δ::λimm434, ARG::URA3::arg4::hisG/ arg4::hisG, his1::hisG/his1::hisG, PHB1/HIS1::NAT::PTDH3PHB1-GFP	MYH05	This Study
SF020	PTDH3PHB2-GFP	ura3Δ::λimm434/ura3Δ::λimm434, ARG::URA3::arg4::hisG/ arg4::hisG, his1::hisG/his1::hisG, PHB2/HIS1::NAT::PTDH3PHB2-GFP	MYH20	This Study
MA06	PTDH3PHB12-GFP	ura3Δ::λimm434/ura3Δ::λimm434, ARG::URA3::arg4::hisG/ arg4::hisG, his1::hisG/his1::hisG, PHB12/HIS1::NAT::PTDH3PHB12-GFP	DAY286	This Study
AHY1636	phb1△/phb1△	CAI4 with iro1::IRO1/iro1::λimm434 his1Δ/his1Δ, leu2Δ::C.dubliniensis HIS1 /leu2Δ::C.maltosa LEU2, arg4/arg4, Δorf19.6944(phb1)::AT1/Δorf19.6944 (phb1)::AT1	SN250	(Conrad et al., 2023)
AHY1637	phb1△/phb1△/PHB1	CAI4 with iro1::IRO1/iro1::λimm434 his1Δ/his1Δ, leu2Δ::C.dubliniensis HIS1 /leu2Δ::C.maltosa LEU2, arg4/arg4, AT1/Δorf19.6944 (phb1)::AT1/Δorf19.6944 (phb1)::orf19.6944 (phb1)	AHY1636	This Study
AHY1638	phb2△/phb2△	CAI4 with iro1::IRO1/iro1::λimm434 his1Δ/his1Δ, leu2Δ::C.dubliniensis HIS1 /leu2Δ::C.maltosa LEU2, arg4/arg4, Δorf19.5973(phb2)::ATUniversal/Δorf19.5973 (phb2)::ATUniversal	SN250	(Conrad et al., 2023)
AHY1639	phb2△/phb2△/PHB2	CAI4 with iro1::IRO1/iro1::λimm434 his1Δ/his1Δ, leu2Δ::C.dubliniensis HIS1 /leu2Δ::C.maltosa LEU2, arg4/arg4, ATUniversal/Δorf19.5973 (phb2)::orf19.5973 (phb2)::orf19.5973	AHY1638	This Study
AHY1640	phb1△/phb1△, phb2△/phb2△	CAI4 with iro1::IRO1/iro1::λimm434 his1Δ/his1Δ, leu2Δ::C.dubliniensis HIS1 /leu2Δ::C.maltosa LEU2, arg4/arg4, Δorf19.6944(phb1)::AT1/Δorf19.6944 (phb1)::AT1, Δorf19.5973(phb2)::ATUniversal/Δorf19.5973 (phb2)::ATUniversal	AHY1636	(Conrad et al., 2023)
AHY1649	phb1△/phb1△, phb2△/phb2△, phb12△/phb12△	CAI4 with iro1::IRO1/iro1::λimm434 his1Δ/his1Δ, leu2Δ::C.dubliniensis HIS1 /leu2Δ::C.maltosa LEU2, arg4/arg4, Δorf19.6944(phb1)::AT1/Δorf19.6944 (phb1)::AT1, Δorf19.5973(phb2)::ATUniversal/Δorf19.5973 (phb2)::ATUniversal, Δphb12/Δphb12	SN250	(Conrad et al., 2023)
AHY1641	slp2△/slp2△	CAI4 with iro1::IRO1/iro1::λimm434 his1Δ/his1Δ, leu2Δ::C.dubliniensis HIS1 /leu2Δ::C.maltosa LEU2, arg4/arg4, Δorf19.4079(slp2)::AT3/Δorf19.4079 (slp2)::AT3	SN250	This Study
AHY1751	slp2△/slp2△/SLP2	CAI4 with iro1::IRO1/iro1::λimm434 his1Δ/his1Δ, leu2Δ::C.dubliniensis HIS1 /leu2Δ::C.maltosa LEU2, arg4/arg4, AT3/Δorf19.4079 (slp2)::orf19.4079 (slp2)::orf19.4079 (slp2)	AHY1641	This Study
AHY1643	slp3△/slp3△	CAI4 with iro1::IRO1/iro1::λimm434 his1Δ/his1Δ, leu2Δ::C.dubliniensis HIS1 /leu2Δ::C.maltosa LEU2, arg4/arg4, Δorf19.7296(slp3)::AT1/Δorf19.7296 (slp3)::AT1	SN250	This Study
AHY1644	slp2△/slp2△,slp3△/slp3△	CAI4 with iro1::IRO1/iro1::λimm434 his1Δ/his1Δ, leu2Δ::C.dubliniensis HIS1 /leu2Δ::C.maltosa LEU2, arg4/arg4, Δorf19.4079(slp2)::AT3/Δorf19.4079 (slp2)::AT3, Δorf19.7296(slp3)::AT1/Δorf19.7296 (slp3)::AT1	SN250	This Study
AHY1645	slp2△/slp2△, phb1△/phb1△	CAI4 with iro1::IRO1/iro1::λimm434 his1Δ/his1Δ, leu2Δ::C.dubliniensis HIS1 /leu2Δ::C.maltosa LEU2, arg4/arg4, Δorf19.6944(phb1)::AT1/Δorf19.6944 (phb1)::AT1, Δorf19.4079 (slp2)::AT3/Δorf19.4079 (slp2)::AT3	SN250	This Study
AHY1647	slp2△/slp2△, phb2△/phb2△	CAI4 with iro1::IRO1/iro1::λimm434 his1Δ/his1Δ, leu2Δ::C.dubliniensis HIS1 /leu2Δ::C.maltosa LEU2, arg4/arg4, Δorf19.5973(phb2)::ATUniversal/Δorf19.5973 (phb2)::ATUniversal, Δorf19.4079(slp2)::AT3/Δorf19.4079 (slp2)::AT3	SN250	This Study
AHY1651	slp2△/slp2△, phb1△/phb1△, phb2△/phb2△	CAI4 with iro1::IRO1/iro1::λimm434 his1Δ/his1Δ, leu2Δ::C.dubliniensis HIS1 /leu2Δ::C.maltosa LEU2, arg4/arg4, Δorf19.6944(phb1)::AT1/Δorf19.6944 (phb1)::AT1, Δorf19.5973(phb2)::ATUniversal/Δorf19.5973 (phb2)::ATUniversal, Δorf19.4079(slp2)::AT3/Δorf19.4079 (slp2)::AT3	AHY1640	This Study
References
1. Wilson RB, Davis D, Mitchell AP. Rapid hypothesis testing with Candida albicans through gene disruption with short homology regions. J Bacteriol. 1999;181(6):1868-74.
2. Davis D, Edwards JE, Jr., Mitchell AP, Ibrahim AS. Candida albicans RIM101 pH response pathway is required for host-pathogen interactions. Infect Immun. 2000;68(10):5953-9. PubMed PMID: 10992507; PubMed Central PMCID: PMCPMC101559
3. Noble, S., French, S., Kohn, L. et al. Systematic screens of a Candida albicans homozygous deletion library decouple morphogenetic switching and pathogenicity. Nat Genet 42, 590–598 (2010). https://doi.org/10.1038/ng.605
4. Conrad, K.A.; Kim, H. *; Qasim, M.; Djehal, A.; Hernday, A.D.; Désaubry, L.; Rauceo, J.M. Triazine-Based Small Molecules: A Potential New Class of Compounds in the Antifungal Toolbox. Pathogens (2023), 12,126.

## Sheet: Oligonucleotide Sequences 
Oligonucleotide Sequences used in Fusion Protein Construction
Primer Name	Oligonucleotide Sequence 5' - 3'	Description
	I. Construction of SLP2-GFP & SLP2-RFP strains
SLP2-GFP Fwd	AAATTGGGGGATTGAATGTATTAGATTTGAAATTAAAGATATTATCCCACCACAAAATGTTGTGGATAATTATATTGATAAATTTATCAATTTACAAAAAGGTGGTGGTTCTAAAGGTGAAGAATTATT	SLP2-GFP integration primers
SLP2-GFP Rev	ATGACAAATTTTTTGTATCCAACTTTACTTCATCAACTCCTTTCTCTATTCTTTTCCCTTTTTCTTTTTTTATTGAATGGTATCACCACTAGTACTATTA GAATTCCGGAATATTTATGAGAAAC
SLP2-GFP/RFP Fwddet	CCATCGTATTTTGCCTCCTGG	SLP2-GFP/RFP detection primers
GFP Revdet	GCATCACCTTCACCTTCACC
SLP2-RFP Fwd	AAATTGGGGGATTGAATGTATTAGATTTGAAATTAAAGATATTATCCCACCACAAAATGTTGTGGATAATTATATTGATAAATTTATCAATTTACAAAAAGGTGGTGGTGATAACACTGAAGATGTTATT	SLP2-RFP integration primers
SLP2-RFP Rev	ATGACAAATTTTTTGTATCCAACTTTACTTCATCAACTCCTTTCTCTATTCTTTTCCCTTTTTCTTTTTTTATTGAATGGTATCACCACTAGTACTATTATCTAGAAGGACCACCTTTGATTG
GFP Revdet	See sequence above	SLP2-RFP detection primer
Primer Name	Oligonucleotide Sequence 5' - 3'	Description
	II. Construction of PTDH3SLP2-GFP/RFP strains
SLP2-OE FWDPR	AATGAGTACAAAAAGTTTTAAATAGAATCACTTCTAATAAATCAATATTCACATGTATTATAAGTTGTCGTTGTTGTTGTTATATAGTTTGTATTTTCGGATCAAGCTTGCCTCGTCCCC	SLP2-TDH3 integration primers
SLP2-OE REVPR	AACTTAATAACGACAAAGGTCCACGATTTGTAAATTGACGGTAGAAAACATGTCCTGATTGACGATAAACATTTGGTTTAGATATTATTTGTGATAACATATTTGAATTCAATTGTGATG
SLP2-OE-FWDDETPR	GCCATGGAAGAATCGTGTCG	SLP2-TDH3-NAT detection primers
SLP2-OE-REVDETPR	CGTGCGGCCATCAAAATGTA
Primer Name	Oligonucleotide Sequence 5' - 3'	Description
	III. Construction of PHB1-GFP, PHB2-GFP & PHB12-GFP strains
PHB1-GFP Fwd	TATTTACCTAATGGTGGCGCTGGCGGCAGCGATAGCGACGGGTCCAAAAACTCATTATTGTTGAATATTGGCCGTGGTGGTGGTTCTAAAGGTGAAGAATTATT	PHB1-GFP integration primers
PHB1-GFP Rev	CAAATACATCAAGGCTCAAGAATTGGTTGCTAAACACGAAACTGTTAAGCCTAACATTTAGTAAGCTCGTCGTTA GAATTCCGGAATATTTATGAGAAAC
PHB1-GFP Fwddet	TGTGGAGAGAGCAGAACAGG	PHB1-GFP detection primers
GFP Revdet	See sequence above
PHB2-GFP Fwd	TTGGCTGCTTCACCTAATAGAATTATTTTGGATAATGATACATTATTATTAAACACTGTCACTGATAATAGAAAAGGT GGT GGT TCT AAAGGTGAAGAATTATT	PHB2-GFP integration primers
PHB2-GFP Rev	TTGGGTTGATCTCAGATCAAAGGTGATTCAAACTTCATTTAATTTAGTTTTACGTTATTCACTATGTACAAAACAGAATTCCGGAATATTTATGAGAAAC ACTAGTACTATTA GAATTCCGGAATATTTATGAGAAAC
PHB2-GFP Fwddet	TGCTAATATTTTGGCTGCTTCA	PHB2-GFP detection primers
GFP Revdet	See sequence above
PHB12-GFP Fwd	CACCAAATATCACTTATTTACCTAATGGTGGCGCTGGCGGCAGCGATAGCGACGGGTCCAAAAACTCATTATTGTTGAATATTGGCCGTGGTGGTGGTTCTAAAGGTGAAGAATTATT	PHB12-GFP integration primers
PHB12-GFP Rev	TGACGTCGAAAAAGAGTATCCACATTTGAACCAATGGGCAGAAGACATAAAAAAGGAACCCAAATACATCAAGGCTCAAGAATTGGTTGAATTCCGGAATATTTATGAGAAAC
PHB12-GFP Fwddet	CCGAATCAGCAGACGTTGTT	PHB12-GFP detection primers
PHB12-GFP Revdet	GCATCACCTTCACCTTCACC
Primer Name	Oligonucleotide Sequence 5' - 3'	Description
	IV. Construction of PTDH3PHB1, PTDH3PHB2, and PTDH3PHB12-GFP over-expressing strains
PHB1-OE FWDPR	CTAAAAAGTTGATAATACTAAAATAAAAGACAATAAGTTATACTGTTTGTTTCTTTATCTTTATCCTTTTTATTTTGTATTTTTTTTTTTCCTTGCCCCGATCAAGCTTGCCTCGTCCCC	PHB1-TDH3 integration primers
PHB1-OE REVPR	TACCCCCAGGAACATCATACAAGGCTGATTGTGCCAATGCAATGGTGATACCAGCCGGCAAGGCTATCTTGGAAACAAAATCTGCAATTCGTTGTGACATATTTGAATTCAATTGTGATG
PHB2-OE FWDPR	TCGTAAAACACCAATCCAAACCAATAGGAAACGATATTGGAAAAAGGCAATACACGAATATTATGCTAAGAATGATTATGAAGGTGTACCCTCCTAAGTGATCAAGCTTGCCTCGTCCCC	PHB2-TDH3 integration primers
PHB2-OE REVPR	CTAATGGTGATTTTGGTGATTTCATATTTGAAGAAGACCGAGCCTGTTCAGCTCTACGTCTTAATTCATTTGATAAATTCTTCCAATTTTGATCGTTCATATTTGAATTCAATTGTGATG
PHB1-OE FWDDETPR	TCATCAGCAAGTTCAGCCAA	PHB1-TDH3-NAT detection primers
PHB1-OE REVDETPR	CACCATCTTCACCAGCATCG
PHB2-OE FWDDETPR	TGTTGTGGCAATGGTGGTTT	PHB2-TDH3-NAT detection primers
PHB2-OE REVDETPR	GCTCTACCAACACCATGACC
PHB12-OE FWDPR	TCCACTAGCAAGGGATATTTAGGTACCTTATATAGTGAAACAACATGATGTAATTTGGTAAATAATTTTGACTAAATTTCCAATAGGGATTCCCCTTTAGATCAAGCTTGCCTCGTCCCC	PHB12-TDH3 integration primers
PHB12-OE REVPR	TACCCCCAGGAACATCATACAAGGCTGATTGTGCCAATGCAATGGTGATACCAGCTGGCAAGGCTATTTTAGAAACAAAATCTGCAATTCGTTGTGACATATTTGAATTCAATTGTGATG
PHB12-OE FWDDETPR	TCACCACTACAACATCGGGA	PHB12-TDH3-NAT detection primers
PHB12-OE REVDETPR	CCAACCACAAATGACCAGCA
Oligonucleotide Sequences used in Mutant Stain Construction
Primer Name	Oligonucleotide Sequence 5' - 3'	Description
	I. Construction of SLP2 mutant and complemented strains
AHO3220	CGTAAACTATTTTTAATTTGTTATCCACAACATTTTGTGGGTTTTAGAGCTAGAAATAGC	gRNA	guide RNA
AHO2449	AAGTGGAATACAAATTATCACCATTAACATTCAAAACACTACTATATATAcctACCATATCGTTGAAGTGGAG	dDNA FWD	donnor DNA (AddTag sequence in bold)
AHO2450	CTTTTCCCTTTTTCTTTTTTTATTGAATGGTATCACCACTAGTACTATTACTCCACTTCAACGATATGGTagg	dDNA REV
AHO2498	TGGTTATTAGATGGTGATGC	dDNA FWD	primers used to amplify SLP2 from native locus for addback
AHO2499	ATTACTGTCTTCATTATGGTGC	dDNA REV
AHO2452	GTTGTTGTCAAATTGGTTGGATTTGG	cPCR REV	primers used for colony PCR
AHO2455	GCAAGTTATGGAATTGAC	cPCR FWD
Primer Name	Oligonucleotide Sequence 5' - 3'	Description
	I. Construction of SLP3 mutant strain
AHO3221	CGTAAACTATTTTTAATTTGGTAGGTACTCCACAAAGTATGTTTTAGAGCTAGAAATAGC	gRNA	guide RNA
AHO2484	ACAGTTTATTTTTTCCTTATTCTTTATTCTTATTAATTAAACTACTTAACATTCTCAATTACACGAGACGAGT	dDNA FWD	donnor DNA
AHO2485	GATAACAACTAAGAAACCATTAATATTCGACTTACCAcctCATGTCGAGCACTCGTCTCGTGTAATTGAGAAT	dDNA REV
AHO2701	CCCCCTTCAACTGATTCTCAATTT	cPCR FWD	primers used for colony PCR
AHO2702	CCAGTTGGAGATGGGGATAACA	cPCR Rev
			PCR Assembly reaction setup
			Concentration	Components	Volume (ul)
			5x	HF buffer	10
			10 nM	dNTPs	1
			100x	Phusion Polymerase	1
			1 uM	Primers 2, 3, 4, 5	2 (each)
			100 uM	Primers 1, 6	2 (each)
				ddH2O	26
			Total		50
			PCR Assembly cycling conditions
			Steps	Time	Temp (deg C)	Cycles
			Initial Denaturation	30 seconds	98	1
			Denaturation	10 seconds	98	20
			Annealing	30 seconds	60
			Extension	30 seconds	72
			Final Extension	1 min	72	1

## Sheet:  Solid Medium Growth Assays
Growth of C. albicans SPFH Mutant Strains on Solid Medium
Time Period of Incubation (hours)		24-72	24-72	24-72	24-72	24-72	24-72	24-72	24-72	24-72	24-72	24-72	24-72	24-72	24-72	24-72	24-72	24-72	24-72	24-72	24-72	24-72	24-72	24-72	24-72	24-72	24-72	24-72	24-72
Temperature		30°C	30°C	30°C	30°C	30°C	30°C	30°C	30°C	30°C	30°C	30°C	30°C	30°C	30°C	30°C	30°C	30°C	30°C	30 ◦C	30°C	30°C	37°C	30°C	30°C	30°C	30°C	30°C	30°C
Base Media		YPD	YPD	YPD	YPD	YPD	YPD	YPD	YPD	YPD	YPD	YPD	YPD	YPD	YPD	YPD	YPD	YPD	YPD	YPD	YPD	YPD	YPD	CSM	CSM	CSM	CSM	CSM	CSM
		Growth on Solid Medium
Strain	Genotype	0.04% SDS	0.08% SDS	20 μM Calcofluor White	125 ng/μL Caspofungin	50 ng/μL Caspofungin	2.5 μg/mL Fluconazole	4.0 μg/mL Fluconazole	5.0 μg/mL Fluconazole	4 μM Antimycin A	5 μM Antimycin A	8 μM Antimycin A	0.5 mM Salicylhydroxamic Acid (SHAM)	1 mM Sodium Nitroprusside (SNP)	0.5 mM SHAM + 1 mM SNP	10% Glucose	2.0 M NaCl	1.5 M NaCl	1.0 M NaCl	4% Glycerol	8% glycerol	YPD	YPD	0.005% H2O2	0.01% H2O2	CTAB 1.25 μg/mL	2% glucose	5% glycerol	2% lactate
AHY1641	slp2△/slp2△	Normal	Normal	Normal	Normal	Normal	slight resistance	slight resistance	slight resistance	Normal	Normal	Normal	Normal	Normal	Normal	Normal	Normal	Normal	Normal	Normal	Normal	Normal	Normal	Normal	Normal	Normal	Normal	Normal	Normal
AHY1751	slp2△/slp2△/SLP2	Normal	Normal	Normal	Normal	Normal	Normal	Normal	Normal	Normal	Normal	Normal	Normal	Normal	Normal	Normal	Normal	Normal	Normal	Normal	Normal	Normal	Normal	Normal	Normal	Normal	Normal	Normal	Normal
AHY1645	slp2△/slp2△, phb1△/phb1△	Normal	Normal	Normal	Normal	Normal	Normal	Normal	Normal	Normal	Normal	Normal	Normal	Normal	Normal	Normal	Normal	Normal	Normal	Normal	Normal	Normal	Normal	Normal	Normal	Normal	Normal	Normal	Normal
AHY1647	slp2△/slp2△, phb2△/phb2△	Normal	Normal	Normal	Normal	Normal	Normal	Normal	Normal	Normal	Normal	Normal	Normal	Normal	Normal	Normal	Normal	Normal	Normal	Normal	Normal	Normal	Normal	Normal	Normal	Normal	Normal	Normal	Normal
AHY1644	slp2△/slp2△,slp3△/slp3△	Normal	Sensitive	Normal	Normal	Normal	slight resistance	slight resistance	slight resistance	Normal	Normal	Normal	Normal	Normal	Normal	Normal	Normal	Normal	Normal	Normal	Normal	Normal	Normal	Normal	Normal	Normal	Normal	Normal	Normal
AHY1651	slp2△/slp2△, phb1△/phb1△, phb2△/phb2△	Normal	Normal	Normal	Normal	Normal	Normal	Normal	Normal	Normal	Normal	Normal	Normal	Normal	Normal	Normal	Normal	Normal	Normal	Normal	Normal	Normal	Normal	Normal	Normal	Normal	Normal	Normal	Normal
AHY1636	phb1△/phb1△	Normal	Normal	Normal	Normal	Normal	Normal	Normal	Normal	Normal	Normal	Normal	Normal	Normal	Normal	Normal	Normal	Normal	Normal	Normal	Normal	Normal	Normal	Normal	Normal	Normal	Normal	Normal	Normal
AHY1637	phb1△/phb1△/PHB1	Normal	Normal	Normal	Normal	Normal	Normal	Normal	Normal	Normal	Normal	Normal	Normal	Normal	Normal	Normal	Normal	Normal	Normal	Normal	Normal	Normal	Normal	Normal	Normal	Normal	Normal	Normal	Normal
AHY1640	phb1△/phb1△, phb2△/phb2△	Normal	Normal	Normal	Normal	Normal	Normal	Normal	Normal	Normal	Normal	Normal	Normal	Normal	Normal	Normal	Normal	Normal	Normal	Normal	Normal	Normal	Normal	Normal	Normal	Normal	Normal	Normal	Normal
AHY1638	phb2△/phb2△	Normal	Normal	Normal	Normal	Normal	Normal	Normal	Normal	Normal	Normal	Normal	Normal	Normal	Normal	Normal	Normal	Normal	Normal	Normal	Normal	Normal	Normal	Normal	Normal	Normal	Normal	Normal	Normal
AHY1639	phb2△/phb2△/PHB2	Normal	Normal	Normal	Normal	Normal	Normal	Normal	Normal	Normal	Normal	Normal	Normal	Normal	Normal	Normal	Normal	Normal	Normal	Normal	Normal	Normal	Normal	Normal	Normal	Normal	Normal	Normal	Normal
AHY1649	phb1△/phb1△, phb2△/phb2△, phb12△/phb12△	Normal	Normal	Normal	Normal	Normal	Normal	Normal	Normal	Normal	Normal	Normal	Normal	Normal	Normal	Normal	Normal	Normal	Normal	Normal	Normal	Normal	Normal	Normal	Normal	Normal	Normal	Normal	Normal
AHY1643	slp3△/slp3△	Normal	Normal	Normal	Normal	Normal	Normal	Normal	Normal	Normal	Normal	Normal	Normal	Normal	Normal	Normal	Normal	Normal	Normal	Normal	Normal	Normal	Normal	Normal	Normal	Normal	Normal	Normal	Normal
MYH11	SLP2-GFP	Normal	Normal	N/A	N/A	N/A	Normal	N/A	N/A	N/A	N/A	N/A	N/A	N/A	N/A	N/A	N/A	N/A	N/A	N/A	N/A	Normal	N/A	N/A	N/A	N/A	Normal	N/A	N/A
MYH05	PHB1-GFP	Normal	Normal	N/A	N/A	N/A	Normal	N/A	N/A	N/A	N/A	N/A	N/A	N/A	N/A	N/A	N/A	N/A	N/A	N/A	N/A	Normal	N/A	N/A	N/A	N/A	Normal	N/A	N/A
MYH20	PHB2-GFP	Normal	Normal	N/A	N/A	N/A	Normal	N/A	N/A	N/A	N/A	N/A	N/A	N/A	N/A	N/A	N/A	N/A	N/A	N/A	N/A	Normal	N/A	N/A	N/A	N/A	Normal	N/A	N/A
MYH31	PTDH3SLP2-GFP	Normal	Normal	N/A	N/A	N/A	Normal	N/A	N/A	N/A	N/A	N/A	N/A	N/A	N/A	N/A	N/A	N/A	N/A	N/A	N/A	Normal	N/A	N/A	N/A	N/A	Normal	N/A	N/A
MYH05-SF?	PTDH3PHB1-GFP	Normal	Normal	N/A	N/A	N/A	Normal	N/A	N/A	N/A	N/A	N/A	N/A	N/A	N/A	N/A	N/A	N/A	N/A	N/A	N/A	Normal	N/A	N/A	N/A	N/A	Normal	N/A	N/A
MYH20-SF?	PTDH3PHB2-GFP	Normal	Normal	N/A	N/A	N/A	Normal	N/A	N/A	N/A	N/A	N/A	N/A	N/A	N/A	N/A	N/A	N/A	N/A	N/A	N/A	Normal	N/A	N/A	N/A	N/A	Normal	N/A	N/A

## Sheet: Liquid Medium Growth Assays
Phenotypic Analysis of SPFH Mutant Strains Phenotypic Analysis
Time Period of Incubation (hours)		24-72	24-72	24	24	24	24	24	24	24	24	24	24	24	24	24-72	24-72	24-72	24	24	24	24	24-72	24-72	24-72
Temperature		30°C	30°C	30°C	30°C	30°C	30°C	30°C	30°C	30°C	30°C	30°C	30°C	30°C	30°C	30 ◦C	30°C	30°C	37°C	30°C	30°C	30°C	30°C	30°C	30°C
Base Media		YPD+uri	YPD	YPD	YPD	YPD	YPD	YPD	YPD	YPD	YPD	YPD	YPD	YPD	YPD	YPD	YPD	YPD	YPD	RPMI-1640	RPMI-1640	RPMI-1640	CSM	CSM	CSM
		Growth in Liquid Medium
Strain	Genotype	0.04% SDS	0.08% SDS	2.5 μg/mL Fluconazole	4.0 μg/mL Fluconazole	5.0 μg/mL Fluconazole	4 μM Antimycin A	5 μM Antimycin A	8 μM Antimycin A	0.5 mM Salicylhydroxamic Acid (SHAM)	1 mM Sodium Nitroprusside (SNP)	0.5 mM SHAM + 1 mM SNP	2.0 M NaCl	1.5 M NaCl	1.0 M NaCl	4% glycerol	8% glycerol	YPD	YPD	0.005% H2O2	0.01% H2O2	CTAB 1.25 μg/mL	2% glucose	5% glycerol	2% lactate
AHY1641	slp2△/slp2△	Normal	Normal	slight resistance	slight resistance	slight resistance	Normal	Normal	Normal	Normal	Normal	Normal	Normal	Normal	Normal	Normal	Normal	Normal	Normal	Normal	Normal	Normal	Normal	Normal	Normal
AHY1751	slp2△/slp2△/SLP2	Normal	Normal	Normal	Normal	Normal	Normal	Normal	Normal	Normal	Normal	Normal	Normal	Normal	Normal	Normal	Normal	Normal	Normal	Normal	Normal	Normal	Normal	Normal	Normal
AHY1645	slp2△/slp2△, phb1△/phb1△	Normal	Normal	Normal	Normal	Normal	Normal	Normal	Normal	Normal	Normal	Normal	Normal	Normal	Normal	Normal	Normal	Normal	Normal	Normal	Normal	Normal	Normal	Normal	Normal
AHY1647	slp2△/slp2△, phb2△/phb2△	Normal	Normal	Normal	Normal	Normal	Normal	Normal	Normal	Normal	Normal	Normal	Normal	Normal	Normal	Normal	Normal	Normal	Normal	Normal	Normal	Normal	Normal	Normal	Normal
AHY1644	slp2△/slp2△,slp3△/slp3△	Normal	Sensitive	slight resistance	slight resistance	slight resistance	Normal	Normal	Normal	Normal	Normal	Normal	Normal	Normal	Normal	Normal	Normal	Normal	Normal	Normal	Normal	Normal	Normal	Normal	Normal
AHY1651	slp2△/slp2△, phb1△/phb1△, phb2△/phb2△	Normal	Normal	Normal	Normal	Normal	Normal	Normal	Normal	Normal	Normal	Normal	Normal	Normal	Normal	Normal	Normal	Normal	Normal	Normal	Normal	Normal		Normal	Normal
AHY1636	phb1△/phb1△	Normal	Normal	Normal	Normal	Normal	Normal	Normal	Normal	Normal	Normal	Normal	Normal	Normal	Normal	Normal	Normal	Normal	Normal	Normal	Normal	Normal	Normal	Normal	Normal
AHY1637	phb1△/phb1△/PHB1	Normal	Normal	Normal	Normal	Normal	Normal	Normal	Normal	Normal	Normal	Normal	Normal	Normal	Normal	Normal	Normal	Normal	Normal	Normal	Normal	Normal	Normal	Normal	Normal
AHY1640	phb1△/phb1△, phb2△/phb2△	Normal	Normal	Normal	Normal	Normal	Normal	Normal	Normal	Normal	Normal	Normal	Normal	Normal	Normal	Normal	Normal	Normal	Normal	Normal	Normal	Normal	Normal	Normal	Normal
AHY1638	phb2△/phb2△	Normal	Normal	Normal	Normal	Normal	Normal	Normal	Normal	Normal	Normal	Normal	Normal	Normal	Normal	Normal	Normal	Normal	Normal	Normal	Normal	Normal	Normal	Normal	Normal
AHY1639	phb2△/phb2△/PHB2	Normal	Normal	Normal	Normal	Normal	Normal	Normal	Normal	Normal	Normal	Normal	Normal	Normal	Normal	Normal	Normal	Normal	Normal	Normal	Normal	Normal	Normal	Normal	Normal
AHY1649	phb1△/phb1△, phb2△/phb2△, phb12△/phb12△	Normal	Normal	Normal	Normal	Normal	Normal	Normal	Normal	Normal	Normal	Normal	Normal	Normal	Normal	Normal	Normal	Normal	Normal	Normal	Normal	Normal	Normal	Normal	Normal
AHY1643	slp3△/slp3△	Normal	Normal	Normal	Normal	Normal	Normal	Normal	Normal	Normal	Normal	Normal	Normal	Normal	Normal	Normal	Normal	Normal	Normal	Normal	Normal	Normal	Normal	Normal	Normal

## Sheet: MIC assays
Table of Minimum Inhibitory Concentration
Strain Name	Description	Compound	MIC (µg/mL)
SN250	Wild-Type	Fluconazole	2
AHY1641	slp2△/slp2△		4
AHY1751	slp2△/slp2△/SLP2		2
AHY1643	slp3△/slp3△		2
AHY1644	slp2△/slp2△,slp3△/slp3△		4
